# Supplementary material for: Development and Application of a Pseudovirus-Based Assay for Modelling SARS-CoV-2 Spike Protein Mediated Drug Screening
Source: Int J Mol Sci. 2026 Jan 13;27(2):791. doi: 10.3390/ijms27020791 (PMC12841467; doi:10.3390/ijms27020791)
Supplement: Supplementary file 1 [file ijms-27-00791-s001.zip]

Archive with 1 entries (1 files):
- ijms-4037006-supplementary.pdf
